# Supplementary material for: Safety Assessment of the Ethanolic Seed Extract of Mucuna pruriens var. pruriens: Acute and Chronic Oral Toxicity Studies in Sprague–Dawley Rats
Source: Pharmaceuticals (Basel). 2026 Mar 4;19(3):421. doi: 10.3390/ph19030421 (PMC13029009; doi:10.3390/ph19030421)
Supplement: Supplementary file 1 [file pharmaceuticals-19-00421-s001.zip]

Archive with 1 entries (1 files):
- pharmaceuticals-4169773-supplementary.pdf
